# Supplementary material for: Evaluating the Optimal Management of Inoperable Giant Cell Tumors of the Spine: A Systematic Review and Meta-Analysis
Source: Cancers (Basel). 2022 Feb 14;14(4):937. doi: 10.3390/cancers14040937 (PMC8870612; doi:10.3390/cancers14040937)
Supplement: Supplementary file 1 [file cancers-14-00937-s001.zip]

Archive with 1 entries (1 files):
- cancers-1574019 Supplementary File.pdf
